# Supplementary material for: Comparison of Placental HSD17B1 Expression and Its Regulation in Various Mammalian Species
Source: Animals (Basel). 2023 Feb 10;13(4):622. doi: 10.3390/ani13040622 (PMC9951672; doi:10.3390/ani13040622)
Supplement: Supplementary file 1 [file animals-13-00622-s001.zip]

Archive with 1 entries (1 files):
- animals-2135501-supplementary.pdf
